# Supplementary material for: Average egg price: Mean reversion and persistence in a time series approach
Source: PLoS One. 2026 Mar 25;21(3):e0337054. doi: 10.1371/journal.pone.0337054 (PMC13016358; doi:10.1371/journal.pone.0337054)
Supplement: S1 Data — (XLS) [file pone.0337054.s001.xls]

## Sheet: FRED Graph
FRED Graph Observations
Federal Reserve Economic Data
Link: https://fred.stlouisfed.org
Help: https://fredhelp.stlouisfed.org
Economic Research Division
Federal Reserve Bank of St. Louis
APU0000708111	Average Price: Eggs, Grade A, Large (Cost per Dozen) in U.S. City Average, U.S. Dollars, Monthly, Not Seasonally Adjusted
Frequency: Monthly
observation_date	APU0000708111
1980-01-01	0.879
1980-02-01	0.774
1980-03-01	0.812
1980-04-01	0.797
1980-05-01	0.737
1980-06-01	0.731
1980-07-01	0.776
1980-08-01	0.907
1980-09-01	0.898
1980-10-01	0.867
1980-11-01	0.917
1980-12-01	1.031
1981-01-01	0.943
1981-02-01	0.924
1981-03-01	0.875
1981-04-01	0.904
1981-05-01	0.836
1981-06-01	0.852
1981-07-01	0.86
1981-08-01	0.868
1981-09-01	0.915
1981-10-01	0.898
1981-11-01	0.943
1981-12-01	0.966
1982-01-01	0.925
1982-02-01	1.007
1982-03-01	0.952
1982-04-01	0.896
1982-05-01	0.842
1982-06-01	0.783
1982-07-01	0.851
1982-08-01	0.778
1982-09-01	0.852
1982-10-01	0.854
1982-11-01	0.849
1982-12-01	0.813
1983-01-01	0.821
1983-02-01	0.794
1983-03-01	0.836
1983-04-01	0.825
1983-05-01	0.865
1983-06-01	0.825
1983-07-01	0.847
1983-08-01	0.884
1983-09-01	0.938
1983-10-01	0.962
1983-11-01	0.996
1983-12-01	1.131
1984-01-01	1.301
1984-02-01	1.324
1984-03-01	1.153
1984-04-01	1.199
1984-05-01	1.054
1984-06-01	0.903
1984-07-01	0.876
1984-08-01	0.86
1984-09-01	0.854
1984-10-01	0.842
1984-11-01	0.823
1984-12-01	0.867
1985-01-01	0.746
1985-02-01	0.784
1985-03-01	0.79
1985-04-01	0.783
1985-05-01	0.745
1985-06-01	0.724
1985-07-01	0.787
1985-08-01	0.789
1985-09-01	0.857
1985-10-01	0.86
1985-11-01	0.872
1985-12-01	0.906
1986-01-01	0.901
1986-02-01	0.866
1986-03-01	0.887
1986-04-01	0.89
1986-05-01	0.82
1986-06-01	0.795
1986-07-01	0.833
1986-08-01	0.913
1986-09-01	0.868
1986-10-01	0.855
1986-11-01	0.897
1986-12-01	0.91
1987-01-01	0.862
1987-02-01	0.823
1987-03-01	0.8
1987-04-01	0.786
1987-05-01	0.763
1987-06-01	0.711
1987-07-01	0.763
1987-08-01	0.73
1987-09-01	0.837
1987-10-01	0.778
1987-11-01	0.805
1987-12-01	0.733
1988-01-01	0.76
1988-02-01	0.718
1988-03-01	0.74
1988-04-01	0.719
1988-05-01	0.678
1988-06-01	0.705
1988-07-01	0.803
1988-08-01	0.909
1988-09-01	0.874
1988-10-01	0.896
1988-11-01	0.839
1988-12-01	0.833
1989-01-01	0.941
1989-02-01	0.89
1989-03-01	1.031
1989-04-01	0.997
1989-05-01	0.956
1989-06-01	0.937
1989-07-01	0.961
1989-08-01	0.983
1989-09-01	1.038
1989-10-01	1.023
1989-11-01	1.08
1989-12-01	1.137
1990-01-01	1.223
1990-02-01	1.041
1990-03-01	1.111
1990-04-01	1.092
1990-05-01	0.94
1990-06-01	0.93
1990-07-01	0.899
1990-08-01	0.954
1990-09-01	0.946
1990-10-01	1.012
1990-11-01	1.018
1990-12-01	1.001
1991-01-01	1.106
1991-02-01	0.987
1991-03-01	1.069
1991-04-01	1.002
1991-05-01	0.908
1991-06-01	0.884
1991-07-01	0.966
1991-08-01	1.024
1991-09-01	0.987
1991-10-01	0.976
1991-11-01	0.95
1991-12-01	1.012
1992-01-01	0.933
1992-02-01	0.881
1992-03-01	0.85
1992-04-01	0.829
1992-05-01	0.836
1992-06-01	0.801
1992-07-01	0.827
1992-08-01	0.809
1992-09-01	0.873
1992-10-01	0.858
1992-11-01	0.897
1992-12-01	0.928
1993-01-01	0.898
1993-02-01	0.895
1993-03-01	0.927
1993-04-01	0.997
1993-05-01	0.895
1993-06-01	0.921
1993-07-01	0.9
1993-08-01	0.929
1993-09-01	0.89
1993-10-01	0.897
1993-11-01	0.917
1993-12-01	0.871
1994-01-01	0.917
1994-02-01	0.903
1994-03-01	0.926
1994-04-01	0.861
1994-05-01	0.801
1994-06-01	0.841
1994-07-01	0.815
1994-08-01	0.895
1994-09-01	0.855
1994-10-01	0.81
1994-11-01	0.857
1994-12-01	0.873
1995-01-01	0.882
1995-02-01	0.863
1995-03-01	0.875
1995-04-01	0.833
1995-05-01	0.819
1995-06-01	0.825
1995-07-01	0.879
1995-08-01	0.984
1995-09-01	0.956
1995-10-01	0.981
1995-11-01	1.037
1995-12-01	1.16
1996-01-01	1.155
1996-02-01	1.091
1996-03-01	1.138
1996-04-01	1.086
1996-05-01	1.021
1996-06-01	0.945
1996-07-01	1.042
1996-08-01	1.072
1996-09-01	1.15
1996-10-01	1.129
1996-11-01	1.139
1996-12-01	1.308
1997-01-01	1.148
1997-02-01	1.132
1997-03-01	1.056
1997-04-01	1.081
1997-05-01	1.002
1997-06-01	0.952
1997-07-01	0.979
1997-08-01	1.061
1997-09-01	1.009
1997-10-01	1.018
1997-11-01	1.09
1997-12-01	1.172
1998-01-01	1.12
1998-02-01	1.073
1998-03-01	1.043
1998-04-01	1.061
1998-05-01	0.96
1998-06-01	0.932
1998-07-01	0.971
1998-08-01	1.053
1998-09-01	1.022
1998-10-01	1.048
1998-11-01	1.077
1998-12-01	1.089
1999-01-01	1.053
1999-02-01	1.078
1999-03-01	1.005
1999-04-01	0.942
1999-05-01	0.9
1999-06-01	0.949
1999-07-01	0.88
1999-08-01	1.02
1999-09-01	0.956
1999-10-01	0.888
1999-11-01	0.92
1999-12-01	0.92
2000-01-01	0.975
2000-02-01	0.962
2000-03-01	0.931
2000-04-01	0.939
2000-05-01	0.852
2000-06-01	0.838
2000-07-01	0.868
2000-08-01	0.893
2000-09-01	0.92
2000-10-01	0.923
2000-11-01	0.902
2000-12-01	0.959
2001-01-01	1.011
2001-02-01	0.943
2001-03-01	0.886
2001-04-01	1.028
2001-05-01	0.881
2001-06-01	0.92
2001-07-01	0.862
2001-08-01	0.929
2001-09-01	0.916
2001-10-01	0.916
2001-11-01	0.935
2001-12-01	0.925
2002-01-01	0.973
2002-02-01	0.996
2002-03-01	1.003
2002-04-01	1.047
2002-05-01	0.997
2002-06-01	0.975
2002-07-01	0.99
2002-08-01	1.053
2002-09-01	1.055
2002-10-01	1.039
2002-11-01	1.08
2002-12-01	1.176
2003-01-01	1.175
2003-02-01	1.189
2003-03-01	1.209
2003-04-01	1.131
2003-05-01	1.009
2003-06-01	1.199
2003-07-01	1.15
2003-08-01	1.277
2003-09-01	1.257
2003-10-01	1.33
2003-11-01	1.448
2003-12-01	1.559
2004-01-01	1.573
2004-02-01	1.583
2004-03-01	1.625
2004-04-01	1.562
2004-05-01	1.372
2004-06-01	1.311
2004-07-01	1.253
2004-08-01	1.277
2004-09-01	1.145
2004-10-01	1.089
2004-11-01	1.085
2004-12-01	1.199
2005-01-01	1.211
2005-02-01	1.284
2005-03-01	1.132
2005-04-01	1.164
2005-05-01	1.185
2005-06-01	1.139
2005-07-01	1.165
2005-08-01	1.166
2005-09-01	1.279
2005-10-01	1.264
2005-11-01	1.279
2005-12-01	1.35
2006-01-01	1.449
2006-02-01	1.328
2006-03-01	1.302
2006-04-01	1.283
2006-05-01	1.206
2006-06-01	1.242
2006-07-01	1.213
2006-08-01	1.244
2006-09-01	1.254
2006-10-01	1.257
2006-11-01	1.354
2006-12-01	1.543
2007-01-01	1.549
2007-02-01	1.746
2007-03-01	1.634
2007-04-01	1.616
2007-05-01	1.504
2007-06-01	1.373
2007-07-01	1.502
2007-08-01	1.634
2007-09-01	1.825
2007-10-01	1.771
2007-11-01	1.862
2007-12-01	2.099
2008-01-01	2.175
2008-02-01	2.168
2008-03-01	2.203
2008-04-01	2.069
2008-05-01	1.93
2008-06-01	1.92
2008-07-01	2.011
2008-08-01	1.854
2008-09-01	1.978
2008-10-01	1.858
2008-11-01	1.838
2008-12-01	1.834
2009-01-01	1.85
2009-02-01	1.795
2009-03-01	1.693
2009-04-01	1.774
2009-05-01	1.501
2009-06-01	1.529
2009-07-01	1.495
2009-08-01	1.632
2009-09-01	1.627
2009-10-01	1.595
2009-11-01	1.705
2009-12-01	1.772
2010-01-01	1.789
2010-02-01	1.872
2010-03-01	1.822
2010-04-01	1.779
2010-05-01	1.523
2010-06-01	1.494
2010-07-01	1.441
2010-08-01	1.519
2010-09-01	1.753
2010-10-01	1.456
2010-11-01	1.675
2010-12-01	1.793
2011-01-01	1.806
2011-02-01	1.708
2011-03-01	1.732
2011-04-01	1.727
2011-05-01	1.692
2011-06-01	1.683
2011-07-01	1.647
2011-08-01	1.711
2011-09-01	1.947
2011-10-01	1.871
2011-11-01	1.836
2011-12-01	1.874
2012-01-01	1.939
2012-02-01	1.798
2012-03-01	1.774
2012-04-01	1.829
2012-05-01	1.691
2012-06-01	1.67
2012-07-01	1.648
2012-08-01	1.884
2012-09-01	1.889
2012-10-01	1.96
2012-11-01	1.963
2012-12-01	2.007
2013-01-01	1.933
2013-02-01	1.965
2013-03-01	1.925
2013-04-01	1.918
2013-05-01	1.87
2013-06-01	1.859
2013-07-01	1.833
2013-08-01	1.838
2013-09-01	1.897
2013-10-01	1.925
2013-11-01	1.925
2013-12-01	2.026
2014-01-01	2.008
2014-02-01	1.998
2014-03-01	2.061
2014-04-01	2.119
2014-05-01	1.996
2014-06-01	1.948
2014-07-01	1.95
2014-08-01	1.979
2014-09-01	1.97
2014-10-01	1.951
2014-11-01	2.032
2014-12-01	2.21
2015-01-01	2.113
2015-02-01	2.088
2015-03-01	2.133
2015-04-01	2.065
2015-05-01	1.962
2015-06-01	2.57
2015-07-01	2.57
2015-08-01	2.943
2015-09-01	2.966
2015-10-01	2.808
2015-11-01	2.664
2015-12-01	2.751
2016-01-01	2.328
2016-02-01	2.267
2016-03-01	2.081
2016-04-01	1.793
2016-05-01	1.684
2016-06-01	1.491
2016-07-01	1.546
2016-08-01	1.455
2016-09-01	1.471
2016-10-01	1.39
2016-11-01	1.321
2016-12-01	1.383
2017-01-01	1.599
2017-02-01	1.464
2017-03-01	1.404
2017-04-01	1.409
2017-05-01	1.414
2017-06-01	1.332
2017-07-01	1.333
2017-08-01	1.367
2017-09-01	1.422
2017-10-01	1.54
2017-11-01	1.506
2017-12-01	1.815
2018-01-01	1.769
2018-02-01	1.755
2018-03-01	1.831
2018-04-01	2.081
2018-05-01	1.987
2018-06-01	1.628
2018-07-01	1.725
2018-08-01	1.622
2018-09-01	1.651
2018-10-01	1.66
2018-11-01	1.596
2018-12-01	1.595
2019-01-01	1.554
2019-02-01	1.557
2019-03-01	1.544
2019-04-01	1.463
2019-05-01	1.362
2019-06-01	1.203
2019-07-01	1.243
2019-08-01	1.219
2019-09-01	1.383
2019-10-01	1.282
2019-11-01	1.405
2019-12-01	1.535
2020-01-01	1.461
2020-02-01	1.449
2020-03-01	1.525
2020-04-01	2.019
2020-05-01	1.64
2020-06-01	1.554
2020-07-01	1.401
2020-08-01	1.328
2020-09-01	1.353
2020-10-01	1.408
2020-11-01	1.45
2020-12-01	1.481
2021-01-01	1.466
2021-02-01	1.597
2021-03-01	1.625
2021-04-01	1.62
2021-05-01	1.625
2021-06-01	1.642
2021-07-01	1.642
2021-08-01	1.709
2021-09-01	1.835
2021-10-01	1.821
2021-11-01	1.718
2021-12-01	1.788
2022-01-01	1.929
2022-02-01	2.005
2022-03-01	2.046
2022-04-01	2.52
2022-05-01	2.863
2022-06-01	2.707
2022-07-01	2.936
2022-08-01	3.116
2022-09-01	2.902
2022-10-01	3.419
2022-11-01	3.589
2022-12-01	4.25
2023-01-01	4.823
2023-02-01	4.211
2023-03-01	3.446
2023-04-01	3.27
2023-05-01	2.666
2023-06-01	2.219
2023-07-01	2.094
2023-08-01	2.043
2023-09-01	2.065
2023-10-01	2.072

## Sheet: Hoja1
FRED Graph Observations
Federal Reserve Economic Data
Link: https://fred.stlouisfed.org
Help: https://fredhelp.stlouisfed.org
Economic Research Division
Federal Reserve Bank of St. Louis
WPU017107	Producer Price Index by Commodity: Farm Products: Eggs for Fresh Use, Index Dec 1991=100, Monthly, Not Seasonally Adjusted
Frequency: Monthly
observation_date	WPU017107
1991-12-01	100
1992-01-01	77.1
1992-02-01	79.1
1992-03-01	76.8
1992-04-01	76
1992-05-01	71.9
1992-06-01	71
1992-07-01	71.5
1992-08-01	73.7
1992-09-01	85.8
1992-10-01	78.1
1992-11-01	91.9
1992-12-01	89.9
1993-01-01	87.1
1993-02-01	87.9
1993-03-01	99
1993-04-01	91.9
1993-05-01	82.9
1993-06-01	87.6
1993-07-01	77.5
1993-08-01	89
1993-09-01	75.7
1993-10-01	85.8
1993-11-01	88.5
1993-12-01	86
1994-01-01	82.9
1994-02-01	88.3
1994-03-01	91.8
1994-04-01	81.5
1994-05-01	69.2
1994-06-01	74.9
1994-07-01	73.7
1994-08-01	81.6
1994-09-01	81.4
1994-10-01	74.4
1994-11-01	85
1994-12-01	85.9
1995-01-01	78.7
1995-02-01	80.4
1995-03-01	80.7
1995-04-01	83.1
1995-05-01	72.3
1995-06-01	75
1995-07-01	80.6
1995-08-01	81.3
1995-09-01	89.6
1995-10-01	90.2
1995-11-01	110.6
1995-12-01	113
1996-01-01	102.3
1996-02-01	101.3
1996-03-01	110.4
1996-04-01	107.5
1996-05-01	89.8
1996-06-01	95.9
1996-07-01	95.1
1996-08-01	104
1996-09-01	107.7
1996-10-01	102.4
1996-11-01	114.7
1996-12-01	129.9
1997-01-01	104.2
1997-02-01	105.8
1997-03-01	98.8
1997-04-01	87.6
1997-05-01	86.9
1997-06-01	79.4
1997-07-01	96.6
1997-08-01	88
1997-09-01	100.1
1997-10-01	90.1
1997-11-01	117.7
1997-12-01	109.7
1998-01-01	98.3
1998-02-01	86
1998-03-01	98.6
1998-04-01	83.6
1998-05-01	71.2
1998-06-01	86.9
1998-07-01	80.8
1998-08-01	91.3
1998-09-01	88.9
1998-10-01	92
1998-11-01	100.2
1998-12-01	102.9
1999-01-01	94
1999-02-01	83.5
1999-03-01	89.5
1999-04-01	74.8
1999-05-01	66.8
1999-06-01	70.1
1999-07-01	75.2
1999-08-01	82.7
1999-09-01	75.7
1999-10-01	61.5
1999-11-01	85.8
1999-12-01	74.7
2000-01-01	81.1
2000-02-01	95.3
2000-03-01	70
2000-04-01	87.1
2000-05-01	64.2
2000-06-01	81.9
2000-07-01	70.3
2000-08-01	91.1
2000-09-01	77.7
2000-10-01	90.7
2000-11-01	99.7
2000-12-01	109.3
2001-01-01	95.7
2001-02-01	89.6
2001-03-01	88.2
2001-04-01	104.2
2001-05-01	72.1
2001-06-01	71.8
2001-07-01	69.9
2001-08-01	75.9
2001-09-01	71.7
2001-10-01	77
2001-11-01	86.6
2001-12-01	79.2
2002-01-01	89.4
2002-02-01	74.5
2002-03-01	92.6
2002-04-01	71.2
2002-05-01	66.2
2002-06-01	85.5
2002-07-01	76.8
2002-08-01	86.4
2002-09-01	77.9
2002-10-01	74.1
2002-11-01	103.4
2002-12-01	97.1
2003-01-01	95.2
2003-02-01	89.9
2003-03-01	97.9
2003-04-01	99.6
2003-05-01	83.1
2003-06-01	95.6
2003-07-01	97.9
2003-08-01	114.4
2003-09-01	111.1
2003-10-01	119.3
2003-11-01	139.3
2003-12-01	136.4
2004-01-01	130
2004-02-01	130.4
2004-03-01	150.8
2004-04-01	110.5
2004-05-01	90.2
2004-06-01	94.6
2004-07-01	82.8
2004-08-01	82.4
2004-09-01	77.5
2004-10-01	73.7
2004-11-01	80.1
2004-12-01	96.3
2005-01-01	71.7
2005-02-01	82.8
2005-03-01	79.6
2005-04-01	69.1
2005-05-01	69.2
2005-06-01	66.4
2005-07-01	80
2005-08-01	68.2
2005-09-01	95.2
2005-10-01	74.5
2005-11-01	98
2005-12-01	101.1
2006-01-01	96.9
2006-02-01	73.1
2006-03-01	98.2
2006-04-01	90.5
2006-05-01	65.7
2006-06-01	90.7
2006-07-01	66.6
2006-08-01	87.1
2006-09-01	84.2
2006-10-01	85.1
2006-11-01	118.7
2006-12-01	123.5
2007-01-01	116.3
2007-02-01	115.8
2007-03-01	124
2007-04-01	106.6
2007-05-01	115
2007-06-01	94.5
2007-07-01	131.2
2007-08-01	124.7
2007-09-01	154.2
2007-10-01	138.4
2007-11-01	177
2007-12-01	193.2
2008-01-01	186.2
2008-02-01	187.1
2008-03-01	193.8
2008-04-01	148.8
2008-05-01	124.8
2008-06-01	144
2008-07-01	123.1
2008-08-01	134.2
2008-09-01	150.6
2008-10-01	144
2008-11-01	149.4
2008-12-01	143.4
2009-01-01	148.7
2009-02-01	123.9
2009-03-01	118.2
2009-04-01	142.8
2009-05-01	89.4
2009-06-01	111.1
2009-07-01	102.8
2009-08-01	116.7
2009-09-01	113.3
2009-10-01	116
2009-11-01	144.7
2009-12-01	152.7
2010-01-01	138.8
2010-02-01	144.3
2010-03-01	157.9
2010-04-01	113.1
2010-05-01	92.8
2010-06-01	93.6
2010-07-01	107.3
2010-08-01	107.8
2010-09-01	97.4
2010-10-01	108.1
2010-11-01	162.3
2010-12-01	157.4
2011-01-01	128.9
2011-02-01	138.7
2011-03-01	117.1
2011-04-01	148.2
2011-05-01	122.9
2011-06-01	122.6
2011-07-01	128.1
2011-08-01	148.7
2011-09-01	132.9
2011-10-01	151.1
2011-11-01	151.6
2011-12-01	169.7
2012-01-01	131.9
2012-02-01	123.2
2012-03-01	126.5
2012-04-01	132.7
2012-05-01	108.1
2012-06-01	126.1
2012-07-01	127.2
2012-08-01	167.6
2012-09-01	153.1
2012-10-01	142.1
2012-11-01	163
2012-12-01	163.2
2013-01-01	146.2
2013-02-01	138.8
2013-03-01	153.3
2013-04-01	129.4
2013-05-01	150
2013-06-01	118.1
2013-07-01	141.3
2013-08-01	142.1
2013-09-01	143.7
2013-10-01	143.5
2013-11-01	173.6
2013-12-01	192.1
2014-01-01	148.6
2014-02-01	171.3
2014-03-01	168
2014-04-01	186.7
2014-05-01	157.8
2014-06-01	158.1
2014-07-01	167.4
2014-08-01	144.9
2014-09-01	151.5
2014-10-01	157.4
2014-11-01	170.1
2014-12-01	253.4
2015-01-01	164
2015-02-01	189.2
2015-03-01	195.4
2015-04-01	148
2015-05-01	176.4
2015-06-01	302.9
2015-07-01	244.8
2015-08-01	333.5
2015-09-01	267.9
2015-10-01	194.7
2015-11-01	247.9
2015-12-01	167.3
2016-01-01	133.7
2016-02-01	182.9
2016-03-01	135.3
2016-04-01	93.6
2016-05-01	88.2
2016-06-01	72.2
2016-07-01	110.2
2016-08-01	79.9
2016-09-01	94.4
2016-10-01	69.9
2016-11-01	84.7
2016-12-01	144.7
2017-01-01	96.9
2017-02-01	93
2017-03-01	101.7
2017-04-01	104.7
2017-05-01	87.3
2017-06-01	89.9
2017-07-01	104.7
2017-08-01	109.1
2017-09-01	142.6
2017-10-01	157.2
2017-11-01	182.9
2017-12-01	215.3
2018-01-01	136.2
2018-02-01	181.9
2018-03-01	254.5
2018-04-01	196.2
2018-05-01	127.1
2018-06-01	122.4
2018-07-01	182.7
2018-08-01	152.6
2018-09-01	131.4
2018-10-01	145.3
2018-11-01	163
2018-12-01	161.6
2019-01-01	127.7
2019-02-01	136.3
2019-03-01	124.3
2019-04-01	104.3
2019-05-01	74.8
2019-06-01	93.3
2019-07-01	85
2019-08-01	103.4
2019-09-01	122.4
2019-10-01	97.1
2019-11-01	171.5
2019-12-01	153.6
2020-01-01	99.5
2020-02-01	132.7
2020-03-01	167.7
2020-04-01	221
2020-05-01	122.5
2020-06-01	107
2020-07-01	113.6
2020-08-01	102.3
2020-09-01	119.4
2020-10-01	149.8
2020-11-01	145.6
2020-12-01	109.4
2021-01-01	116.3
2021-02-01	164.1
2021-03-01	181
2021-04-01	128.4
2021-05-01	117.6
2021-06-01	114.3
2021-07-01	135.362
2021-08-01	134.702
2021-09-01	163.239
2021-10-01	143.448
2021-11-01	135.498
2021-12-01	199.003
2022-01-01	163.923
2022-02-01	215.228
2022-03-01	184.362
2022-04-01	335.569
2022-05-01	334.645
2022-06-01	254.967
2022-07-01	367.556
2022-08-01	275.795
2022-09-01	321.653
2022-10-01	370.006
2022-11-01	466.304
2022-12-01	580.664
2023-01-01	506.971
2023-02-01	297.502
2023-03-01	396.216
2023-04-01	254.232
2023-05-01	118.445
2023-06-01	158.528
2023-07-01	158.999
2023-08-01	174.547
2023-09-01	188.6
2023-10-01	164.191
